# Supplementary material for: The Effect of Lean-Seafood and Non-Seafood Diets on Fasting and Postprandial Serum Metabolites and Lipid Species: Results from a Randomized Crossover Intervention Study in Healthy Adults
Source: Nutrients. 2018 May 11;10(5):598. doi: 10.3390/nu10050598 (PMC5986478; doi:10.3390/nu10050598)
Supplement: Supplementary file 1 [file nutrients-10-00598-s001.zip]

Archive with 7 entries (7 files):
- Figure S1.tif
- Figure S2.tif
- Figure S3.tif
- Table S1.docx
- Table S2.xlsx
- Table S3.docx
- Table S4.xlsx
