# Supplementary material for: The Effect of Lean-Seafood and Non-Seafood Diets on Fasting and Postprandial Serum Metabolites and Lipid Species: Results from a Randomized Crossover Intervention Study in Healthy Adults
Source: Nutrients. 2018 May 11;10(5):598. doi: 10.3390/nu10050598 (PMC5986478; doi:10.3390/nu10050598)
Supplement: Supplementary file 1 [file nutrients-10-00598-s001.zip › Table S2.xlsx]

## Sheet: Ark1
Lipid	FA	name	conc	M-H	M+HCOOH	[M+H]+	[M+NH4]+
Ceramide	C22:0	38:1	0.094	594.59	640.588	624.622	641.656
Ceramide	C13:0	31:0	0.009	496.481	542.478	498.481	515.515
Ceramide	C14:0	32:0	0.088	510.496	556.494	512.496	529.531
Ceramide	C15:0	33:0	0.005	524.512	570.51	526.512	543.546
Ceramide	C16:0	34:0	0.261	538.528	584.525	540.528	557.562
Ceramide	C17:0	35:0	0.009	552.543	598.541	554.543	571.578
Ceramide	C18:1	36:1	0.038	564.543	610.541	566.543	583.578
Ceramide	C18:0	36:0	0.146	566.559	612.557	568.559	585.593
Ceramide	C20:0	38:0	0.089	594.59	640.588	596.59	613.625
Ceramide	C22:0	40:0	0.685	622.622	668.619	624.622	641.656
Ceramide	C24:1	42:1	0.552	648.637	694.635	650.637	667.672
Ceramide	C24:0	42:0	1.22	650.653	696.651	652.653	669.687
Ceramide	C26:2	44:2	0.196	674.653	720.651	676.653	693.687
Ceramide	C26:1	44:1	0.031	676.669	722.666	678.669	695.703
Ceramide	C26:0	44:0	0.041	678.684	724.682	680.684	697.719
Ceramide	C14:0	32:1	0.012	508.481	554.478	510.481	527.515
Ceramide	C16:0	34:1	0.331	536.512	582.51	538.512	555.546
Ceramide	C17:0	35:1	0.008	550.528	596.525	552.528	569.562
Ceramide	C18:1	36:2	0.022	562.528	608.525	564.528	581.562
Ceramide	C18:0	36:1	0.128	564.543	610.541	566.543	583.578
Ceramide	C19:0	37:1	0.04	578.559	624.557	580.559	597.593
Ceramide	C20:0	38:1	0.145	592.575	638.572	594.575	611.609
Ceramide	C22:0	40:1	1.22	620.606	666.604	622.606	639.64
Ceramide	C23:0	41:1	0.281	634.622	680.619	636.622	653.656
Ceramide	C24:1	42:2	1	646.622	692.619	648.622	665.656
Ceramide	C24:0	42:1	3	648.637	694.635	650.637	667.672
Ceramide	C25:0	43:1	0.271	662.653	708.651	664.653	681.687
Ceramide	C26:1	44:2	0.036	674.653	720.651	676.653	693.687
Ceramide	C26:0	44:1	0.061	676.669	722.666	678.669	695.703
Ceramide	C14:0	32:2	0.005	506.465	552.463	508.465	525.5
Ceramide	C15:0	33:2	0.001	520.481	566.478	522.481	539.515
Ceramide	C16:0	34:2	0.048	534.496	580.494	536.496	553.531
Ceramide	C18:1	36:3	0.006	560.512	606.51	562.512	579.546
Ceramide	C20:1	38:3	0.006	588.543	634.541	590.543	607.578
Ceramide	C20:0	38:2	0.034	590.559	636.557	592.559	609.593
Ceramide	C21:0	39:2	0.004	604.575	650.572	606.575	623.609
Ceramide	C22:0	40:2	0.2	618.59	664.588	620.59	637.625
Ceramide	C23:1	41:3	1.08	630.59	676.588	632.59	649.625
Ceramide	C23:0	41:2	0.086	632.606	678.604	634.606	651.64
Ceramide	C24:2	42:4	0.096	642.59	688.588	644.59	661.625
Ceramide	C24:1	42:3	0.001	644.606	690.604	642.575	659.609

## Sheet: Ark2
FFA	name	conc	formula	neutral mass	M-H
Lauric acid	12:0	0.719	C12H24O2	200.178	199.17
Myristic acid	14:0	6.06	C14H28O2	228.209	227.202
Pentadecanoic acid	15:0	0.653	C15H30O2	242.225	241.217
Palmitic acid	16:0	63.8	C16H32O2	256.24	255.233
cis-9-palmitoleic acid	16:1	14.7	C16H30O2	254.225	253.217
Margaric acid	17:0	1.2	C17H34O2	270.256	269.2486
10Z-heptadecenoic acid	17:1	1.03	C17H32O2	268.2402	267.233
Stearic acid	18:0	22.1	C18H36O2	284.272	283.264
Oleic acid	18:1	80.3	C18H34O2	282.256	281.249
Linoleic acid	18:2	15.2	C18H32O2	280.24	279.233
α-linolenic acid	18:3(ω-3)	0.115	C18H30O2	278.225	277.217
γ-Linolenic acid	18:3(ω-6)	1.03	C18H30O2	278.225	277.217
Stearidonic acid	18:4	0.016	C18H28O2	276.209	275.202
Arachidic acid	20:0	0.238	C20H40O2	312.303	311.296
11,14-eicosadienoic acid	20:2	0.352	C20H36O2	308.272	307.264
11,14,17-eicosatrienoic acid	20:3 (ω-3)	0.341	C20H34O2	306.256	305.249
Bishomo-γ-linolenic acid	20:3 (ω-6)	0.542		306.256	305.249
5,8,11-eicosatrienoic acid	20:3 (ω-9)	0.095	C20H34O2	306.256	305.249
Arachidonic acid	20:4	2.94	C20H32O2	304.24	303.233
5,8,11,14,17-eicosapentaenoic acid	20:5	0.435	C20H31O2	303.233	302.225
Behenic acid	22:0	0.16	C22H44O2	340.334	339.327
cis-erucic acid	22:1	0.028	C22H42O2	338.318	337.311
13,16-docosadienoic acid	22:2	0.011	C22H40O2	336.303	335.296
13,16,19-docosatrienoic acid	22:3	0.004	C22H38O2	334.287	333.28
7Z,10Z,13Z,16Z-docosatetraenoic acid	22:4	0.364	C22H36O2	332.272	331.264
7,10,13,16,19-docosapentaenoic acid	22:5	0.4	C22H34O2	330.256	329.249
4, 7,10,13,16,19-docosahexaenoic acid	22:6	0.99	C22H32O2	328.24	327.233
Tricosanoic acid	23:0	0.033	C23H46O2	354.35	353.342
Lignoceric acid	24:0	0.262	C24H48O2	368.3654	367.358
cis-selacholeic acid	24:1	0.07	C24H46O2	366.3498	365.342
Cerotic acid	26:0	0.11	C26H52O2	396.397	395.389

## Sheet: Ark3
LPC	C	H	O	Masses	unsaturation degree			Formula	neutral	[M+H]+	[M+NH4]+	[M-H]-	[M+HCOO]-	[M+Na]+
C12H23O2	12	23	2	199.17	0			C20H42O7P	439.27	440.27	457.304	438.27	484.268	462.26
C13H25O2	13	25	2	213.185	0			C21H44O7P	453.286	454.286	471.32	452.286	498.283	476.275
C14H27O2	14	27	2	227.201	0			C22H46O7P	467.301	468.301	485.336	466.301	512.299	490.291
C15H29O2	15	29	2	241.217	0			C23H48O7P	481.317	482.317	499.351	480.317	526.314	504.307
C16H31O2	16	31	2	255.232	0			C24H50O7P	495.332	496.332	513.367	494.332	540.33	518.322
C17H33O2	17	33	2	269.248	0			C25H52O7P	509.348	510.348	527.383	508.348	554.346	532.338
C18H35O2	18	35	2	283.264	0			C26H54O7P	523.364	524.364	541.398	522.364	568.361	546.354
C19H37O2	19	37	2	297.279	0			C27H56O7P	537.379	538.379	555.414	536.379	582.377	560.369
C20H39O2	20	39	2	311.295	0			C28H58O7P	551.395	552.395	569.429	550.395	596.393	574.385
C21H41O2	21	41	2	325.311	0			C29H60O7P	565.411	566.411	583.445	564.411	610.408	588.401
C22H43O2	22	43	2	339.326	0			C30H62O7P	579.426	580.426	597.461	578.426	624.424	602.416
C23H45O2	23	45	2	353.342	0			C31H64O7P	593.442	594.442	611.476	592.442	638.44	616.432
C24H47O2	24	47	2	367.358	0			C32H66O7P	607.458	608.458	625.492	606.458	652.455	630.447
C25H49O2	25	49	2	381.373	0			C33H68O7P	621.473	622.473	639.508	620.473	666.471	644.463
C26H51O2	26	51	2	395.389	0			C34H70O7P	635.489	636.489	653.523	634.489	680.487	658.479
C13H23O2	13	23	2	211.17	1			C21H42O7P	451.27	452.27	469.304	450.27	496.268	474.26
C14H25O2	14	25	2	225.185	1			C22H44O7P	465.286	466.286	483.32	464.286	510.283	488.275
C15H27O2	15	27	2	239.201	1			C23H46O7P	479.301	480.301	497.336	478.301	524.299	502.291
C16H29O2	16	29	2	253.217	1			C24H48O7P	493.317	494.317	511.351	492.317	538.314	516.307
C17H31O2	17	31	2	267.232	1			C25H50O7P	507.332	508.332	525.367	506.332	552.33	530.322
C18H33O2	18	33	2	281.248	1			C26H52O7P	521.348	522.348	539.383	520.348	566.346	544.338
C19H35O2	19	35	2	295.264	1			C27H54O7P	535.364	536.364	553.398	534.364	580.361	558.354
C20H37O2	20	37	2	309.279	1			C28H56O7P	549.379	550.379	567.414	548.379	594.377	572.369
C21H39O2	21	39	2	323.295	1			C29H58O7P	563.395	564.395	581.429	562.395	608.393	586.385
C22H41O2	22	41	2	337.311	1			C30H60O7P	577.411	578.411	595.445	576.411	622.408	600.401
C23H43O2	23	43	2	351.326	1			C31H62O7P	591.426	592.426	609.461	590.426	636.424	614.416
C24H45O2	24	45	2	365.342	1			C32H64O7P	605.442	606.442	623.476	604.442	650.44	628.432
C25H47O2	25	47	2	379.358	1			C33H66O7P	619.458	620.458	637.492	618.458	664.455	642.447
C26H49O2	26	49	2	393.373	1			C34H68O7P	633.473	634.473	651.508	632.473	678.471	656.463
C14H23O2	14	23	2	223.17	2			C22H42O7P	463.27	464.27	481.304	462.27	508.268	486.26
C15H25O2	15	25	2	237.185	2			C23H44O7P	477.286	478.286	495.32	476.286	522.283	500.275
C16H27O2	16	27	2	251.201	2			C24H46O7P	491.301	492.301	509.336	490.301	536.299	514.291
C17H29O2	17	29	2	265.217	2			C25H48O7P	505.317	506.317	523.351	504.317	550.314	528.307
C18H31O2	18	31	2	279.232	2			C26H50O7P	519.332	520.332	537.367	518.332	564.33	542.322
C19H33O2	19	33	2	293.248	2			C27H52O7P	533.348	534.348	551.383	532.348	578.346	556.338
C20H35O2	20	35	2	307.264	2			C28H54O7P	547.364	548.364	565.398	546.364	592.361	570.354
C21H37O2	21	37	2	321.279	2			C29H56O7P	561.379	562.379	579.414	560.379	606.377	584.369
C22H39O2	22	39	2	335.295	2			C30H58O7P	575.395	576.395	593.429	574.395	620.393	598.385
C23H41O2	23	41	2	349.311	2			C31H60O7P	589.411	590.411	607.445	588.411	634.408	612.401
C24H43O2	24	43	2	363.326	2			C32H62O7P	603.426	604.426	621.461	602.426	648.424	626.416
C25H45O2	25	45	2	377.342	2			C33H64O7P	617.442	618.442	635.476	616.442	662.44	640.432
C26H47O2	26	47	2	391.358	2			C34H66O7P	631.458	632.458	649.492	630.458	676.455	654.447
C17H27O2	17	27	2	263.201	3			C25H46O7P	503.301	504.301	521.336	502.301	548.299	526.291
C18H29O2	18	29	2	277.217	3			C26H48O7P	517.317	518.317	535.351	516.317	562.314	540.307
C19H31O2	19	31	2	291.232	3			C27H50O7P	531.332	532.332	549.367	530.332	576.33	554.322
C20H33O2	20	33	2	305.248	3			C28H52O7P	545.348	546.348	563.383	544.348	590.346	568.338
C21H35O2	21	35	2	319.264	3			C29H54O7P	559.364	560.364	577.398	558.364	604.361	582.354
C22H37O2	22	37	2	333.279	3			C30H56O7P	573.379	574.379	591.414	572.379	618.377	596.369
C23H29O2	23	39	2	347.295	3			C31H58O7P	587.395	588.395	605.429	586.395	632.393	610.385
C24H41O2	24	41	2	361.311	3			C32H60O7P	601.411	602.411	619.445	600.411	646.408	624.401
C25H43O2	25	43	2	375.326	3			C33H62O7P	615.426	616.426	633.461	614.426	660.424	638.416
C26H45O2	26	45	2	389.342	3			C34H64O7P	629.442	630.442	647.476	628.442	674.44	652.432
C18H27O2	18	27	2	275.201	4			C26H46O7P	515.301	516.301	533.336	514.301	560.299	538.291
C19H29O2	19	29	2	289.217	4			C27H48O7P	529.317	530.317	547.351	528.317	574.314	552.307
C20H31O2	20	31	2	303.232	4			C28H50O7P	543.332	544.332	561.367	542.332	588.33	566.322
C21H33O2	21	33	2	317.248	4			C29H52O7P	557.348	558.348	575.383	556.348	602.346	580.338
C22H35O2	22	35	2	331.264	4			C30H54O7P	571.364	572.364	589.398	570.364	616.361	594.354
C23H27O2	23	37	2	345.279	4			C31H56O7P	585.379	586.379	603.414	584.379	630.377	608.369
C24H39O2	24	39	2	359.295	4			C32H58O7P	599.395	600.395	617.429	598.395	644.393	622.385
C25H41O2	25	41	2	373.311	4			C33H60O7P	613.411	614.411	631.445	612.411	658.408	636.401
C26H43O2	26	43	2	387.326	4			C34H62O7P	627.426	628.426	645.461	626.426	672.424	650.416
C26H43O3	19	27	2	287.201	5			C27H46O7P	527.301	528.301	545.336	526.301	572.299	550.291
C26H43O4	20	29	2	301.217	5			C28H48O7P	541.317	542.317	559.351	540.317	586.314	564.307
C21H31O2	21	31	2	315.232	5			C29H50O7P	555.332	556.332	573.367	554.332	600.33	578.322
C22H33O2	22	33	2	329.248	5			C30H52O7P	569.348	570.348	587.383	568.348	614.346	592.338
C23H25O2	23	35	2	343.264	5			C31H54O7P	583.364	584.364	601.398	582.364	628.361	606.354
C24H37O2	24	37	2	357.279	5			C32H56O7P	597.379	598.379	615.414	596.379	642.377	620.369
C25H39O2	25	39	2	371.295	5			C33H58O7P	611.395	612.395	629.429	610.395	656.393	634.385
C26H41O2	26	41	2	385.311	5			C34H60O7P	625.411	626.411	643.445	624.411	670.408	648.401
C21H29O2	21	29	2	313.217	6			C29H48O7P	553.317	554.317	571.351	552.317	598.314	576.307
C22H31O2	22	31	2	327.232	6			C30H50O7P	567.332	568.332	585.367	566.332	612.33	590.322
C23H23O2	23	33	2	341.248	6			C31H52O7P	581.348	582.348	599.383	580.348	626.346	604.338
C24H35O2	24	35	2	355.264	6			C32H54O7P	595.364	596.364	613.398	594.364	640.361	618.354
C25H37O2	25	37	2	369.279	6			C33H56O7P	609.379	610.379	627.414	608.379	654.377	632.369
C26H39O2	26	39	2	383.295	6			C34H58O7P	623.395	624.395	641.429	622.395	668.393	646.385
C23H21O2	23	31	2	339.232	7			C31H50O7P	579.332	580.332	597.367	578.332	624.33	602.322
C24H33O2	24	33	2	353.248	7			C32H52O7P	593.348	594.348	611.383	592.348	638.346	616.338
C25H35O2	25	35	2	367.264	7			C33H54O7P	607.364	608.364	625.398	606.364	652.361	630.354
C26H37O2	26	37	2	381.279	7			C34H56O7P	621.379	622.379	639.414	620.379	666.377	644.369
C25H33O2	25	33	2	365.248	8			C33H52O7P	605.348	606.348	623.383	604.348	650.346	628.338
C26H35O2	26	35	2	379.264	8			C34H54O7P	619.364	620.364	637.398	618.364	664.361	642.354

## Sheet: Ark4
Monoacyl	Formula	C	H	O	Masses	unsaturation degree			Formula	neutral	[M+H]+	[M+NH4]+	[M-H]-	[M+HCOO]-	[M+Na]+
C12:0	C12H23O2	12	23	2	199.17	0			C20H42O7P	439.27	440.27	457.304	438.27	484.268	462.26
C13:0	C13H25O2	13	25	2	213.185	0			C21H44O7P	453.286	454.286	471.32	452.286	498.283	476.275
C14:0	C14H27O2	14	27	2	227.201	0			C22H46O7P	467.301	468.301	485.336	466.301	512.299	490.291
C15:0	C15H29O2	15	29	2	241.217	0			C23H48O7P	481.317	482.317	499.351	480.317	526.314	504.307
C16:0	C16H31O2	16	31	2	255.232	0			C24H50O7P	495.332	496.332	513.367	494.332	540.33	518.322
C17:0	C17H33O2	17	33	2	269.248	0			C25H52O7P	509.348	510.348	527.383	508.348	554.346	532.338
C18:0	C18H35O2	18	35	2	283.264	0			C26H54O7P	523.364	524.364	541.398	522.364	568.361	546.354
C19:0	C19H37O2	19	37	2	297.279	0			C27H56O7P	537.379	538.379	555.414	536.379	582.377	560.369
C20:0	C20H39O2	20	39	2	311.295	0			C28H58O7P	551.395	552.395	569.429	550.395	596.393	574.385
C21:0	C21H41O2	21	41	2	325.311	0			C29H60O7P	565.411	566.411	583.445	564.411	610.408	588.401
C22:0	C22H43O2	22	43	2	339.326	0			C30H62O7P	579.426	580.426	597.461	578.426	624.424	602.416
C23:0	C23H45O2	23	45	2	353.342	0			C31H64O7P	593.442	594.442	611.476	592.442	638.44	616.432
C24:0	C24H47O2	24	47	2	367.358	0			C32H66O7P	607.458	608.458	625.492	606.458	652.455	630.447
C25:0	C25H49O2	25	49	2	381.373	0			C33H68O7P	621.473	622.473	639.508	620.473	666.471	644.463
C26:0	C26H51O2	26	51	2	395.389	0			C34H70O7P	635.489	636.489	653.523	634.489	680.487	658.479
C13:1	C13H23O2	13	23	2	211.17	1			C21H42O7P	451.27	452.27	469.304	450.27	496.268	474.26
C14:1	C14H25O2	14	25	2	225.185	1			C22H44O7P	465.286	466.286	483.32	464.286	510.283	488.275
C15:1	C15H27O2	15	27	2	239.201	1			C23H46O7P	479.301	480.301	497.336	478.301	524.299	502.291
C16:1	C16H29O2	16	29	2	253.217	1			C24H48O7P	493.317	494.317	511.351	492.317	538.314	516.307
C17:1	C17H31O2	17	31	2	267.232	1			C25H50O7P	507.332	508.332	525.367	506.332	552.33	530.322
C18:1	C18H33O2	18	33	2	281.248	1			C26H52O7P	521.348	522.348	539.383	520.348	566.346	544.338
C19:1	C19H35O2	19	35	2	295.264	1			C27H54O7P	535.364	536.364	553.398	534.364	580.361	558.354
C20:1	C20H37O2	20	37	2	309.279	1			C28H56O7P	549.379	550.379	567.414	548.379	594.377	572.369
C21:1	C21H39O2	21	39	2	323.295	1			C29H58O7P	563.395	564.395	581.429	562.395	608.393	586.385
C22:1	C22H41O2	22	41	2	337.311	1			C30H60O7P	577.411	578.411	595.445	576.411	622.408	600.401
C23:1	C23H43O2	23	43	2	351.326	1			C31H62O7P	591.426	592.426	609.461	590.426	636.424	614.416
C24:1	C24H45O2	24	45	2	365.342	1			C32H64O7P	605.442	606.442	623.476	604.442	650.44	628.432
C25:1	C25H47O2	25	47	2	379.358	1			C33H66O7P	619.458	620.458	637.492	618.458	664.455	642.447
C26:1	C26H49O2	26	49	2	393.373	1			C34H68O7P	633.473	634.473	651.508	632.473	678.471	656.463
C14:2	C14H23O2	14	23	2	223.17	2			C22H42O7P	463.27	464.27	481.304	462.27	508.268	486.26
C15:2	C15H25O2	15	25	2	237.185	2			C23H44O7P	477.286	478.286	495.32	476.286	522.283	500.275
C16:2	C16H27O2	16	27	2	251.201	2			C24H46O7P	491.301	492.301	509.336	490.301	536.299	514.291
C17:2	C17H29O2	17	29	2	265.217	2			C25H48O7P	505.317	506.317	523.351	504.317	550.314	528.307
C18:2	C18H31O2	18	31	2	279.232	2			C26H50O7P	519.332	520.332	537.367	518.332	564.33	542.322
C19:2	C19H33O2	19	33	2	293.248	2			C27H52O7P	533.348	534.348	551.383	532.348	578.346	556.338
C20:2	C20H35O2	20	35	2	307.264	2			C28H54O7P	547.364	548.364	565.398	546.364	592.361	570.354
C21:2	C21H37O2	21	37	2	321.279	2			C29H56O7P	561.379	562.379	579.414	560.379	606.377	584.369
C22:2	C22H39O2	22	39	2	335.295	2			C30H58O7P	575.395	576.395	593.429	574.395	620.393	598.385
C23:2	C23H41O2	23	41	2	349.311	2			C31H60O7P	589.411	590.411	607.445	588.411	634.408	612.401
C24:2	C24H43O2	24	43	2	363.326	2			C32H62O7P	603.426	604.426	621.461	602.426	648.424	626.416
C25:2	C25H45O2	25	45	2	377.342	2			C33H64O7P	617.442	618.442	635.476	616.442	662.44	640.432
C26:2	C26H47O2	26	47	2	391.358	2			C34H66O7P	631.458	632.458	649.492	630.458	676.455	654.447
C17:3	C17H27O2	17	27	2	263.201	3			C25H46O7P	503.301	504.301	521.336	502.301	548.299	526.291
C18:3	C18H29O2	18	29	2	277.217	3			C26H48O7P	517.317	518.317	535.351	516.317	562.314	540.307
C19:3	C19H31O2	19	31	2	291.232	3			C27H50O7P	531.332	532.332	549.367	530.332	576.33	554.322
C20:3	C20H33O2	20	33	2	305.248	3			C28H52O7P	545.348	546.348	563.383	544.348	590.346	568.338
C21:3	C21H35O2	21	35	2	319.264	3			C29H54O7P	559.364	560.364	577.398	558.364	604.361	582.354
C22:3	C22H37O2	22	37	2	333.279	3			C30H56O7P	573.379	574.379	591.414	572.379	618.377	596.369
C23:3	C23H29O2	23	39	2	347.295	3			C31H58O7P	587.395	588.395	605.429	586.395	632.393	610.385
C24:3	C24H41O2	24	41	2	361.311	3			C32H60O7P	601.411	602.411	619.445	600.411	646.408	624.401
C25:3	C25H43O2	25	43	2	375.326	3			C33H62O7P	615.426	616.426	633.461	614.426	660.424	638.416
C26:3	C26H45O2	26	45	2	389.342	3			C34H64O7P	629.442	630.442	647.476	628.442	674.44	652.432
C18:4	C18H27O2	18	27	2	275.201	4			C26H46O7P	515.301	516.301	533.336	514.301	560.299	538.291
C19:4	C19H29O2	19	29	2	289.217	4			C27H48O7P	529.317	530.317	547.351	528.317	574.314	552.307
C20:4	C20H31O2	20	31	2	303.232	4			C28H50O7P	543.332	544.332	561.367	542.332	588.33	566.322
C21:4	C21H33O2	21	33	2	317.248	4			C29H52O7P	557.348	558.348	575.383	556.348	602.346	580.338
C22:4	C22H35O2	22	35	2	331.264	4			C30H54O7P	571.364	572.364	589.398	570.364	616.361	594.354
C23:4	C23H27O2	23	37	2	345.279	4			C31H56O7P	585.379	586.379	603.414	584.379	630.377	608.369
C24:4	C24H39O2	24	39	2	359.295	4			C32H58O7P	599.395	600.395	617.429	598.395	644.393	622.385
C25:4	C25H41O2	25	41	2	373.311	4			C33H60O7P	613.411	614.411	631.445	612.411	658.408	636.401
C26:4	C26H43O2	26	43	2	387.326	4			C34H62O7P	627.426	628.426	645.461	626.426	672.424	650.416
C19:5	C26H43O3	19	27	2	287.201	5			C27H46O7P	527.301	528.301	545.336	526.301	572.299	550.291
C20:5	C26H43O4	20	29	2	301.217	5			C28H48O7P	541.317	542.317	559.351	540.317	586.314	564.307
C21:5	C21H31O2	21	31	2	315.232	5			C29H50O7P	555.332	556.332	573.367	554.332	600.33	578.322
C22:5	C22H33O2	22	33	2	329.248	5			C30H52O7P	569.348	570.348	587.383	568.348	614.346	592.338
C23:5	C23H25O2	23	35	2	343.264	5			C31H54O7P	583.364	584.364	601.398	582.364	628.361	606.354
C24:5	C24H37O2	24	37	2	357.279	5			C32H56O7P	597.379	598.379	615.414	596.379	642.377	620.369
C25:5	C25H39O2	25	39	2	371.295	5			C33H58O7P	611.395	612.395	629.429	610.395	656.393	634.385
C26:5	C26H41O2	26	41	2	385.311	5			C34H60O7P	625.411	626.411	643.445	624.411	670.408	648.401
C21:6	C21H29O2	21	29	2	313.217	6			C29H48O7P	553.317	554.317	571.351	552.317	598.314	576.307
C22:6	C22H31O2	22	31	2	327.232	6			C30H50O7P	567.332	568.332	585.367	566.332	612.33	590.322
C23:6	C23H23O2	23	33	2	341.248	6			C31H52O7P	581.348	582.348	599.383	580.348	626.346	604.338
C24:6	C24H35O2	24	35	2	355.264	6			C32H54O7P	595.364	596.364	613.398	594.364	640.361	618.354
C25:6	C25H37O2	25	37	2	369.279	6			C33H56O7P	609.379	610.379	627.414	608.379	654.377	632.369
C26:6	C26H39O2	26	39	2	383.295	6			C34H58O7P	623.395	624.395	641.429	622.395	668.393	646.385
C23:7	C23H21O2	23	31	2	339.232	7			C31H50O7P	579.332	580.332	597.367	578.332	624.33	602.322
C24:7	C24H33O2	24	33	2	353.248	7			C32H52O7P	593.348	594.348	611.383	592.348	638.346	616.338
C25:7	C25H35O2	25	35	2	367.264	7			C33H54O7P	607.364	608.364	625.398	606.364	652.361	630.354
C26:7	C26H37O2	26	37	2	381.279	7			C34H56O7P	621.379	622.379	639.414	620.379	666.377	644.369
C25:8	C25H33O2	25	33	2	365.248	8			C33H52O7P	605.348	606.348	623.383	604.348	650.346	628.338
C26:8	C26H35O2	26	35	2	379.264	8			C34H54O7P	619.364	620.364	637.398	618.364	664.361	642.354
