# Supplementary material for: The Effect of Lean-Seafood and Non-Seafood Diets on Fasting and Postprandial Serum Metabolites and Lipid Species: Results from a Randomized Crossover Intervention Study in Healthy Adults
Source: Nutrients. 2018 May 11;10(5):598. doi: 10.3390/nu10050598 (PMC5986478; doi:10.3390/nu10050598)
Supplement: Supplementary file 1 [file nutrients-10-00598-s001.zip › Table S4.xlsx]

## Sheet: Ark1
Table S4. Pearson correlations between serum metabolites and bacterial16S rRNA sequencing information.
	Ile	Tyr	Leu	Acetate	Lactate	TMAO	Val	Phe
Anaerotruncus	R = 0.24, p = 0.05	NS	NS	NS	NS	NS	NS	NS
Roseburia	R = -0.26, p = 0.04	NS	R = 0.31, p = 0.01	NS	NS	NS	NS	NS
Parabacteroides	NS	R = -0.37, p = 0.002	R = -0.38, p = 0.002	NS	NS	NS	R = -0.27, p = 0.04	NS
Coriobacteriaceae	NS	NS	R = -0.29, p = 0.05	NS	R = 0.33, p = 0.005	NS	NS	NS
Coprococcus	NS	NS	NS	R = 0.42, p = 0.001	NS	NS	NS	NS
Bacteroides	R = 0.29, p = 0.04	NS	NS	NS	NS	NS	NS	NS
Flavonifractor	NS	NS	NS	NS	NS	R = 0.28, p = 0.04	NS	NS
Butyricicoccus	NS	NS	NS	NS	NS	NS	NS	R = 0.25, p = 0.04
